# Supplementary material for: Enhancing Upper Limb Exoskeletons Using Sensor-Based Deep Learning Torque Prediction and PID Control
Source: Sensors (Basel). 2025 Jun 3;25(11):3528. doi: 10.3390/s25113528 (PMC12158260; doi:10.3390/s25113528)
Supplement: Supplementary file 1 [file sensors-25-03528-s001.zip]

Archive with 1 entries (1 files):
- sensors-3635958-supplementary.pdf
